# Supplementary material for: Epigenomic Features and Potential Functions of K+ and Na+ Favorable DNA G-Quadruplexes in Rice
Source: Int J Mol Sci. 2022 Jul 29;23(15):8404. doi: 10.3390/ijms23158404 (PMC9368837; doi:10.3390/ijms23158404)
Supplement: Supplementary file 1 [file ijms-23-08404-s001.zip]

Archive with 2 entries (2 files):
- Supplementary data-2022-7-8-checked.pptx
- Table S1-Checked.xlsx
