# Supplementary material for: Epigenomic Features and Potential Functions of K+ and Na+ Favorable DNA G-Quadruplexes in Rice
Source: Int J Mol Sci. 2022 Jul 29;23(15):8404. doi: 10.3390/ijms23158404 (PMC9368837; doi:10.3390/ijms23158404)
Supplement: Supplementary file 1 [file ijms-23-08404-s001.zip › Table S1-Checked.xlsx]

## Sheet: Sheet1
G4 oligos used in this research
Name	secquence
NaCl Buffer spefic loic R1	AACTTTTTTAGGGGGGGGGGTGGGGTGGGGG
KCl Buffer spefic loic R1	GGGCGGCTGGGAGGCCGGGGTGGGGGG
Common loic -R1	GGGGATTTGGGGCTTCGGGCGGGCTGGGGGTGGGGGGGGGG
Common loic-R2	GGGAACGAGGGAGGCGGGAGGGTGGAAGGGATGGGCCTAGTTGGGTTGGGCTAGATGGGAGGGGGG
